# Supplementary material for: A unique life cycle transition in the red seaweed Pyropia yezoensis depends on apospory
Source: Commun Biol. 2019 Aug 7;2:299. doi: 10.1038/s42003-019-0549-5 (PMC6685973; doi:10.1038/s42003-019-0549-5)
Supplement: Supplementary file 1 — Supplementary Data 1 [file 42003_2019_549_MOESM1_ESM.xlsx]

## Sheet: Fig. 1
PyAly	1	2	3	Mean	SD
T	1	0.93201	1.5116	1.14787	0.316829
CS	0.00114794	0.000837581	0.000937581	0.000974366	0.000158414
SS	7.61278e-06	1.17918e-05	2.85204e-05	1.5975e-05	1.10637e-05
PyKPA2	1	2	3	Mean	SD
T	1	0.982618	1.79576	1.25946	0.464532
CS	0.00224262	0.00517768	0.0042618	0.00389403	0.00150169
SS	0.000907771	0.000575246	0.0013739	0.000952305	0.000401184
PyAMT1	1	2	3	Mean	SD
T	1	1.25178	0.901374	1.05105	0.180693
CS	0.0114794	0.0183758	0.0106618	0.0135057	0.00423743
SS	0.00314794	0.00837581	0.00375812	0.00509396	0.0028585
PyDUR3.3	1	2	3	Mean	SD
T	0.000359078	0.000474835	0.000212227	0.000348713	0.000131611
CS	0.634882	0.593874	0.439536	0.556097	0.103006
SS	1	1.26195	1.24547	1.16914	0.14671
PyKPA1	1	2	3	Mean	SD
T	2.77261e-05	2.9662e-05	5.48394e-05	3.74091e-05	1.5126e-05
CS	0.175902	0.229995	0.128098	0.177998	0.0509808
SS	1	1.36195	1.10222	1.15472	0.186597
PyBPO	1	2	3	Mean	SD
T	1	0.577654	2.08591	1.22119	0.778079
CS	67.4796	33.9709	59.8203	53.7569	17.5579
SS	379.583	489.453	260.757	376.598	114.377

## Sheet: Fig. 2
GC5	1	2	3	Mean	SD
T	23.1913	17.4535	25.8914	22.1787	4.3091
CS	4.3939	4.95253	4.64098	4.66247	0.279936
SS	1	1.40198	1.42368	1.27522	0.238594
GC6
T	59.9573	33.179	46.0801	46.4055	13.3921
CS	7.62773	8.58646	12.7055	9.6399	2.69782
SS	1	0.889889	1.05105	0.980313	0.0823654
CC4	1	2	3	Mean	SD
T	0.000535908	0.000747454	0.000321223	0.000534861	0.000213117
CS	4.65701	3.63982	3.64841	3.98175	0.58481
SS	3.85359e-05	5.74745e-05	6.32123e-05	5.30742e-05	1.29133e-05

## Sheet: Fig. 3
PyKNOX	1	2	3	Mean	SD
T	1	1.43697	1.62917	1.35538	0.322423
CS	369.039	451.722	373.662	398.141	46.4598
SS	47.9613	64.24	69.8264	60.6759	11.3599

## Sheet: Supplementary Fig. 6
SS3	1	2	3	Mean	SD
T	8.29328e-06	1.7859e-05	1.30761e-05	1.30761e-05	4.78286e-06
CS	0.0269836	0.0303124	0.027648	0.0283147	0.0017617
SS	1	1.23124	1.29745	1.17623	0.15617
SS4	1	2	3	Mean	SD
T	0.00206026	0.0013914	0.00172583	0.00172583	0.000334429
CS	0.0407465	0.0241821	0.0324643	0.0324643	0.00828218
SS	1	1.22563	1.12886	1.11816	0.113196
SS5	1	2	3	Mean	SD
T	3.4241e-05	3.86362e-05	3.64386e-05	3.64386e-05	2.19759e-06
CS	0.0237908	0.0126963	0.0182436	0.0182436	0.00554727
SS	1	1.22886	1.12795	1.11894	0.114695
